# Supplementary material for: Antiviral Functions of Type I and Type III Interferons in the Olfactory Epithelium
Source: Biomolecules. 2023 Dec 8;13(12):1762. doi: 10.3390/biom13121762 (PMC10741941; doi:10.3390/biom13121762)
Supplement: Supplementary file 1 [file biomolecules-13-01762-s001.zip]

Archive with 1 entries (1 files):
- biomolecules-2722114-supplementary.pdf
